# Supplementary material for: Revisiting the tryptophan-serotonin deficiency and the inflammatory hypotheses of major depression in a biopsychosocial approach
Source: PeerJ. 2017 Nov 2;5:e3968. doi: 10.7717/peerj.3968 (PMC5671663; doi:10.7717/peerj.3968)
Supplement: Data S1 [file peerj-05-3968-s001.xls]

## Sheet: excel wenig variablenscientific
depression	Antidepressant (1=SSRI, 2=SRNI, 3=Bupropion , 4=NaSSA, 5: Trazodon, 6=no antidepressant, 7=TCA)	BMI	gender	age	quinolinic acid	kynurenic acid	kynurenine	tryptophan	KYN/TRP Ratio	QA/TRP	marital	employme	living	educatio	bdi	hamd17	social support sss	sf36 physical functioning	sf36 role physical	sf36 body pain	sf36 general health	sf36 vitality	sf36 social functioning	sf36 role emotional	sf36 mental health	SF36KSK	SF36PSK	flz score	flz General Health	flz Occupational Requirements	flz Income/Financial Security	flz Leisure Time/Hobbies	flz Partner Relationship	flz Family Life/Children	flz Personality Traits	flz Sexuality	flz Friends/ Acquaintances	flz Housing/Living Conditions
Depression	1		female	70	321.1	23.71	2.03	48.19	0.0421249	6.66	1	2	2	4		22
Depression	2	40.04	female	51	422.7	25.52	3.45	68.28	0.0505272	6.19	2	1	2	3	27	19	70	50	0	0	25	10	25	0	4	32.0528	17.3291	189	13	38	42	42	48	48	26	29	37	45
Depression	5	24.41	male	53	340	45.01	2.58	52.66	0.0489935	6.46	2	1	2	3	12	28	55	80	0	42	40	35	12.5	0	40	41.1015	23.4914	211	23	27	42	19	26	39	30	25	37	35
Depression	1	33.06	female	54	374.9	32.23	2.51	62.54	0.0401343	5.99	2	2	2	2	21	18	55	30	0	10	10	20	12.5	0	28	25.0801	25.1415	175	9	27	21	30	46	46	34	18	17	46
Depression	2		male	54	230.4	30.36	1.72	66.18	0.0259897	3.48	2	1	2	2	27	23	57	50	0	21			0	0				278	18	44	46	42	49	48	42	38	43	49
Depression	1	32.95	female	26	446.5	26.8	1.76	38.91	0.0452326	11.48	3	2	1	2	28	26	66	75	0	41	15	25	50	0	12	40.1144	20.0541	232	15		42	37	42	45	28	30	36	44
Depression	1	25.66	female	67	425.7	21.86	2.54	65.46	0.0388023	6.5	2	2	2	2	9	15	72	85	100	74			100	100				289	41		27	29	42	49	49	47	49	47
Depression	1	28.08	female	43	671.3	26.11	2.42	50.45	0.0479683	13.31	2	1	2	2	21	19	52	60	0	100	20	25	25	0	20	45.0112	18.2399	175	10	29	38	11	43	41	26	52	18	20
Depression	2	27.66	female	48	564.3	33.43	3.13	61.63	0.050787	9.16	2	2	2	3	32	24	68	80	0	12	5	40	12.5	0	36	33.2868	24.4882	188	14	21	32	27	46	40	10	32	24	49
Depression	6	19.33	female	39	247.8	17.66	1.48	64.78	0.0228466	3.83	4	1	1	3	43	26	38	50	25	22	10	15	12.5	0	32	32.4404	22.2398	207	17	42	35	29		32	32	20	34	40
Depression	2		male	49	613.9	44.93	3.9	55.19	0.070665	11.12	4	2	1	3	32	19	54	10	0	31	30	5	0	0	24	27.0064	21.8556	222	17	39	40	30		46	28	28	31	48
Depression	2	33.06	female	58	392.4	28.03	2.3	76.48	0.0300732	5.13	2	2	2	3	12	17	72	30	0	31	20	10	25	0	28	28.9679	24.5698	252	14	38	19	40	46	46	41	42	48	48
Depression	6	26.81	male	47	433.7						2	1	2	3	17	25	73	55	0	22	40	45	62.5	0	52	32.2751	37.1986	279	24	46	39	44	48	47	40	45	44	43
Depression	1	24.98	male	41	163.7	27.23	2.32	64.81	0.0357969	2.53	1	2	1	2	33	22	31	45	0	22	5	25	0	0	12	30.9284	17.925	112	12	25	9	18		17	16		13	44
Depression	2	24.27	female	55	354.6	13.98	3.05	55.56	0.0548956	6.38	2	2	2	2	36	20	65	25	0	0	35	0	12.5	0	0	29.0542	16.0547	224	7	40	42	45	48	46	23	30	38	39
Depression	6	33.87	female	56	153.9	15.7	1.56	62.89	0.0248052	2.45	2	2	2	3	40	24	42	50	0	0	20	5	12.5	0	12	30.4271	17.4606	118	7	24	8	21	7	40	15	7	27	33
Depression	6	15.54	female	49	289.3	35.52	2.38	64.92	0.0366605	4.46	1	2	1	3	15	18	37	65	25	12	20	20	12.5	0	32	35.1767	21.6319	189	16	7	19	24	29		28	34	40	28
Depression	6	30.1	female	64	291.6	19.9	1.92	52.53	0.0365505	5.55	2	1	2	4	34	15	52	90	0	41	17	10	12.5	0	8	43.5494	11.2572	231	31	44	36	38	38	42	30	23	39	34
Depression	2	35.99	male	50	513.2	40.31	2.82	63.85	0.044166	8.04	2	1	2	2	29	17	45	40	0	62	52	10	0	33.3	16	38.57	20.18	239	27	39	38	31	42	42	35	27	38	43
Depression	1	31.28	female	57	440.7	38.36	3.17	64.37	0.0492465	6.85						18
Depression	2	31.59	female	44	305.8	14.4	2.19	53.74	0.0407518	5.69	2	2	2	2	40		64	45	0	42	20	20	25	0	20	34.35	21.58	190	13		28	28	49	29	23	29	31	38
Depression	3	24.54	female	47	475.6	17.31	2.15	63.38	0.0339224	7.5	2	2	2	3	33	19	60	75	0	62	20	10	12.5	0	8	43.97	11.87	177	11	20	25	25	37	47	18	28	26	44
Depression	1	53.72	male	56	272.6	22.51	1.93	64.75	0.0298069	4.21	2	2	2	2	29	31	24	40	0	22	25		25	0				153	7	35	10	22	7	48	31	24	26	33
Depression	2	26.64	male	54	448.8	46.29	2.72	60.58	0.0448993	7.41	4	2	1	2	20	15	62	20	0	22	40	30	50	0	32	28.08	32.13	203	24	46	14	28		41	46	14	34	43
Depression	6	22.25	female	20	217	23.33	1.54	60.72	0.0253623	3.57	1	2	1	4	10	15	76	100	25	100		85	100	10	84			306	41	46	40	49			34	46	47	49
Depression	2	27.76	male	50	333.9	31.3	2.24	50.54	0.0443213	6.61	2	1	2		26	30	75	65	0	12	5	20	75	0	32	30.5128	30.1675	261	14	43	43	42	49	29	36	39	44	43
Depression	7	44.5	male	52	698.1	48.7	4.31	87.89	0.0490386	7.94	2	1	2		24	25	46	40	25	22	25	5	25	0	24	33.2444	21.3434	213	15	30	25	37	44	40	25	25	40	46
Depression	2	35.98	male	55	437.5	46.21	2.83	73.74	0.0383781	5.93	2	1	2		34	21	10	40	0	0	15	15	37.5	0	36	25.0697	29.1076	157	14	26	21	39	13	24	23	13	15	32
Depression	2	24.15	male	52	333.9	30.05	2.86	76.2	0.0375328	4.38	2	1	2	3	15	16	57	95	50	74	57	35	75	0	52	53.8109	29.4498	288	29	34	49	44	46	43	41	42	39	44
Depression	6	42.41	female	47	242	15.81	1.53	54.9	0.0278689	4.41	2	1	2	3	24	19	51	55	0	41	40	30	12.5	33.3333	32	35.3096	27.7035	180	12	15	19	21	7	7	22	34	33	39
Depression	2	24.09	female	43	232	39.64	2.51	74.06	0.0338914	3.13	2	1	2		19	15	76	25	0	52	35	5	25	0	24	33.1494	22.4452	247	20	40	49	8	47		38	34	49	49
Depression	1	22.31	female	46	335.8	32.84	2.47	70.65	0.0349611	4.75	2	1	2	4	18	16	69	80	0	62	42	25	37.5	0	56	41.8623	28.8402	193	25	27	14	17	9		30	31	32	44
Depression	1	23.01	female	52	311.1	24.66	1.58	54.86	0.0288006	5.67	2	1	2	4	40	31	42	30	0	22	30	15	25	0	28	29.061	25.4275	132	16	26	21	17	45	42	17	16	15	30
Depression	2	22.4	male	47	220	23.25	1.75	61.06	0.0286603	3.6	2	1	2		26	20	26	25	0	22	45	10	50	0	16	31.308	25.0153	217	13	14	39	14	43	42	38	14	50	49
Depression	1	25.82	male	74	620.8	78.9	3.46	44.59	0.0775959	13.92	2	2	2		27	24	69	65	0	22	10	5	25	0	12	34.8912	16.6243	264	16	47	43	46	47	37	37	38	38	46
Depression	1	34.96	male	47	403.2	57.98	3.38	75.1	0.0450067	5.37	2	2	2		27	27	53	35	0	41	35	10	25	0	24	33.5877	22.4588	194	18	13	26	27	46	42	26	26	30	41
Depression	6	24.58	male	43	247.2	31.99	2.17	73.67	0.0294557	3.36	2	1	2		14	14	61	95	100	80	72	45	50	66.6667	44	58.9963	31.9903	307	38	36	44	41	46	49	43	46	47	48
Depression	1	26.17	female	64	369.6	34.78	2.48	62.31	0.039801	5.93	1	2	1		6	18	29	95	50	100	87	50	62.5	66.6667	60	56.4188	39.252	125	31		16	7			38	7	7	19
Depression	1	31.19	female	32	246.8	25.07	2.31	55.27	0.0417948	4.47	1	1	1		22	22	73	90	50	74	70	35	37.5	33.3333	28	55.6216	23.2545	199	19	40	21	31		45	26	19	40	43
Depression	1	24.4	male	43	291.6	19.33	2.61	63.17	0.0413171	4.62	1	2	1	3	19	27	39	65	0	41	20	20	12.5	0	0	40.4085	12.7152	150	16	10	22	8			20	34	20	37
Depression	2	20.76	female	51	249.1	20.03	2.08	60.06	0.034632	4.15	1	1	1	3	24	24	48	15	0	42	31.25	15	50	0	16	30.5195	25.8646	195	21		33	18		45	21	22	32	48
Depression	2	23.44	female	57	313.4	35.75	2.13	59.87	0.0355771	5.23	2	1	2	3	16	18	73	55	0	74	60	0	25	0	52	41.2642	25.3163	266	29	34	37	41	47	49	41	28	44	46
Depression	4	25.56	female	54	301.6	32.63	2.35	60.59	0.0387853	4.98	1	2	1	4	42	21	46	25	0	12	15	15	12.5	0	36	23.9932	27.1161	193	10	45	16	34	28	46	19	28	40	46
Depression	1	24.39	male	18	284.8	42.02	2.31	79.42	0.0290859	3.59	1	2	2		4	21	48	100	100	74	72	50	50	100	56	55.7739	39.9172	130	32	28	32	36			34	27	36	33
Depression	3	30.41	male	61	286.3	34.49	1.99	55.21	0.0360442	5.19	2	2	2	2	21	28		75	0	12	25	30	37.5	0	24	36.0835	23.4731
Depression	1	44.11	female	34	696.4	37.08	3.57	57.93	0.0616261	12.02	2	1	2		20	19	30	25	0	31	45	30	37.5	0	32	30.8785	29.713	167	14	27	14	39	33	27	25	23	23	29
Depression	1	20.81	female	19	365.7	18.22	2.58	88.4	0.0291855	4.14						16
Control	6	25.5	male	38	482	66.86	3.3	87.6	0.0376712	5.5	2	1	2	6	7	2	76	100	50	100	90	70	100	100	76	53.9667	54.1822	224	29	20	31	13	49		34	31	49	37
Control	6	20.7	female	40	463.6	23.28	2.07	55.75	0.03713	8.32	2	1	2	6	3	0	76	100	100	100	92	65	100	100	80	58.8507	52.8577	323	45	37	46	49	49		43	48	46	46
Control	6	22.76	female	65	271.7	33.99	1.81	66.09	0.0273869	4.11	4	2	1	6	0	0	74
Control	6	22.79	female	21	419.6	35.72	2.18	61.56	0.0354126	6.82	1	1	1	4	0	0	76	100	100	100	90	55	37.5	100	92	57.2054	47.4754	326	48	49	49	40	48		49	48	49	43
Control	6	23.67	female	68	258.4	33.9	1.8	63.25	0.0284585	4.09	2	2	2	3	0	0	72
Control	6	28.08	male	24	449.1	71.3	2.55	62.2	0.0409968	7.22	1	1	2	4	1	0	76	100	100	100	100	75	100	100	92	58.508	57.1596	331	48	40	48	49	48		49	48	47	42
Control	6	21.79	male	24	711.9	59.73	2.35	79.6	0.0295226	8.94	1	2	2	4	0	0	76	100	100	100	95	100	100	100	88	58.7241	58.9389	279	49	46	20	24			44	47	46	49
Control	6	18.37	female	24	222.6	28.06	1.67	71.64	0.023311	3.11	1	1	2	4	4	1	73	100	100	51	82	75	100	100	92	49.6765	59.3238	270	40	47	36	43	47		41	28	37	45
Control	6	22.04	female	21	400.1	50.73	2.5	84.27	0.0296665	4.75	1	2	2	4	4	2	76	100	100	100	97	90	100	100	96	57.8535	59.9534		47						41	49	41	48
Control	6	20.55	female	28	399.6	30.51	2.14	66.78	0.0320455	5.98	1	2	2	4	1	0	67	100	100	100	82	50	62.5	33.3333	48	65.3305	29.3472	278	38	43	48	31	41		42	41	30	48
Control	6		female	24	379.9	29.83	2.45	62.81	0.0390065	6.05	1	1	2	4	6	3
Control	6	19.26	female	21	239.9	9.44	1.33	52.86	0.0251608	4.54	1	2	1	4	3	1	70	100	100	100	97	70	100	100	88	58.558	55.5403	290	37	46	35	34			47	45	45	47
Control	6	21.09	female	25	277.1	29.37	2.43	69.77	0.0348287	3.97	1	2	1	4	0	0	68	100	100	84	97	80	100	100	96	55.5591	59.4866	266	41	28	47	32			43	34	33	36
Control	6	34.64	male	62	672.4	76.95	3.65	88.77	0.0411175	7.57	1	2	1	3	2	0	75	100	100	100	97	90	100	100	92	58.3436	58.8745	329	45	49	49	49			47	43	49	47
Control	6	28.7	male	67	496.6	31.31	2.76	70.12	0.0393611	7.08	2	2	2	4	3	1	71	95	100	100	72	80	100	100	92	54.1867	58.4438	306	42	43	42	45	45	48	44	44	41	48
Control	6	25.64	female	68	499.5	27.07	3.35	60.44	0.0554269	8.26	3	2	1	4	1	0	51	100	100	74	92	85	100	100	88	54.6417	58.3447	279	43	49	38	36		49	44	28	42	48
Control	6	31.6	female	74	696.6	37.19	2.57	62.34	0.0412255	11.17	3	2	1	3	2	1	70	80	25	62	72	75	87.5	100	96	37.9765	63.2699	294	41	45	47	43		46	40	29	45	49
Control	6	27.13	male	73	378	29.28	2.55	60.18	0.0423729	6.28	2	2	2	4	0	0	73	95	100	100	97	70	100	100	88	57.632	56.0426	327	49	41	42	49	49	44	48	49	42	48
Control	6	41.52	female	69	457.9	36.19	2.86	69.7	0.041033	6.57	2	2	2	3	0	0	73	90	100	100	77	60	100	100	92	53.6036	56.6518	309	43	48	35	49	49	37	44	48	43	47
Control	6	22.5	female	66	404.5	43.61	2.92	61.69	0.0473334	6.56	2	2	2	4	1	0	69	100	100	100	100	95	100	100	84	59.7639	57.2573	290	43	48	42	42	38	47	47	27	41	48
Control	6	33.09	female	72	1272.1	67.48	5	58.34	0.0857045	21.8	2	2	2	6	3	0	71	100	100	84	62	75	100	100	88	52.1401	57.0376	245	44	28	15	28	45	35	40	38	38	42
Control	6	28.38	male	74	849.5	37.62	3.65	58.49	0.0624038	14.52	2	2	2	6	4	0	60	70	100	41	67	60	100	100	92	40.71	61.1758	297	37	45	42	35	42	23	44	41	49	49
Control	6	32.14	male	39	429.5	41.7	2.32	70.9	0.0327221	6.06	2	1	2	6	0	0	74	95	100	100	67	65	100	100	88	53.8514	55.7124	296	45	43	36	42	36	48	40	41	47	45
Control	6	34.58	male	71	441.8	30.05	2.87	77.77	0.0369037	5.68	2	2	2	4	1	0	59	70	75	100	52	70	100	100	92	44.3466	60.8953	263	41	49	41	28	34	44	46	27	31	49
Control	6	28.73	female	39	369.5	20.39	2.07	65.98	0.0313731	5.6	2	1	2	6	0	0	71	100	100	100	100	60	100	100	80	59.7715	52.2315	303	44	46	46	44	45	46	44	48	36	41
Control	6	19.63	female	40	273.6	37.85	2.32	65.77	0.0352744	4.16	2	1	2	4	1	0	73	100	100	100	100	50	75	100	72	60.698	45.9434	271	41	28	35	35	30	40	39	40	36	45
Control	6	22.94	male	50	295.6	29.87	2.42	66.3	0.0365008	4.46	2	1	2	6	2	1	60	100	100	100	72	65	100	100	80	56.3763	53.0134	261	40	33	38	30	41	47	37	44	32	40
Control	6	26.53	male	44	268.5	37.7	3.06	67.21	0.0455289	3.99	2	1	2	4	3	0	74	100	75	100	72	90	87.5	100	88	53.185	57.401	269	40	39	38	35	44	44	38	35	43	40
Control	6	20.08	female	41	481.2	55.15	2.95	56.88	0.0518636	8.46	2	2	2	4	0	0	76	100	100	100	92	70	100	100	84	58.4295	54.5004	317	43	39	45	41	49	45	45	45	49	49
Control	6	19.82	female	35	289.2	24.9	2.46	67.76	0.0363046	4.27	2	1	2	6	0	0	75	100	100	84	100	95	100	100	100	55.6469	62.2336	328	49	42	40	43	49	49	49	49	49	49
Control	6	20.8	female	40	349.8	34.8	2.23	62.95	0.0354249	5.56	2	1	2	4	0	0	71	100	100	72	97	70	100	100	84	55.2741	55.618	330	48	48	47	47	48	49	48	47	45	48
Depression	2	31.21	male	43	250.3	57.69	2.45	57.21	0.0428247	4.38	2	1	2	4	12	13	54	90	50	74	35	35	62.5	33.3333	32	50.7172	27.6087	235	24	20	36	33	38	46	25	38	38	41
Depression	6	24.69	female	50	320.7	23.7	1.23	54.92	0.0223962	5.84	2	1	2	3	13	21	46	75	0	21	40	35	25	0	28	38.7733	23.1259	224	20	24	27	38	32	40	39	25	33	42
Depression	1	21.67	female	55	395.5	44.63	2.64	45.74	0.0577175	8.65	2	1	2	4	27	20	41	20	0	64	45	20	0	0	32	34.3887	23.2204	200	21	35	30	29		46	30	22	31	37
Depression	2	27.51	female	51	368.7	24.04	1.25	29.82	0.0419182	12.36	2	1	2	4	43	23	30	15	0	22	5	25	0	0	60	19.4911	33.885	145	7	15	16	19	26	40	17	22	23	41
Depression	2	37.06	female	34	379.8	33.46	1.74	43.32	0.0401662	8.77	1	1	1	4	30	17	33	35	0	100	5	15	0	0	8	39.9419	13.5012	130	13	7	11	16			8	21	28	33
Depression	5	28	male	46	571.6	23.71	2.07	58.56	0.0353484	9.76	1	2	1	4	40	33	32	85	0	64	35	15	25	0	16	46.9971	14.8922	153	17	18	10	27	24	41	20	25	30	24
Depression	1	25.43	male	60	328.4	44.71	2.44	65.5	0.0372519	5.01	2	1	2	4	17	28	69	85	0	100	65	5	25	0	24	54.4429	14.2016	239	24	41	42	30	49	49	35	28	39	41
Depression	1	27.58	female	35	348.8	28.15	2.32	58.58	0.039604	5.95	1	2	1	2	25	27		55	25	22	45	10	25	0	32	37.5856	22.4024
Depression	2	35.9	female	53	458.6	48.94	2.52	52.54	0.0479635	8.73	2	1	2	3	34	21	48	20	0	0	25	15	25	33.3333	32	21.1966	32.8396	191	11	12	20	30	44		22	34	33	41
Depression	3	25.33	female	55	213.2	13.3	1.51	57.93	0.0260659	3.68	2	2	2	3	33	18	46	20	0	22	20	20	25	0	40	24.5704	30.3104	209	7	22	27	38	37	37	27	43	30	37
Depression	1	25.54	female	70	428.2	39.11	2.92	50.36	0.0579825	8.5	2	2	2	4	18	18	47	75	50	62	62	65	50	33.3333	40	49.1376	33.4403	226	32	41	23	32	31	46	37	28	38	36
Depression	1	35.82	female	41	324.7	29.05	2.84	54.3	0.052302	5.98	1	2	1	3	23	18	38	60	100	62	45	25	62.5	0	28	52.2671	22.6287	209	21	32	25	42		46	20	31	30	39
Depression	6	20.57	female	32	329.8	36.07	3.61	57.35	0.0629468	5.75	2	2	2	6	19	20	54	95	25	41	27	20	37.5	0	36	44.9334	21.4475	146	17	21	21	20	34	32	19	12	31	26
Depression	1	18.48	female	37	365	21.46	2.44	69.11	0.035306	5.28	2	1	2	4	29	28	39	65	0	52	35	10	25	0	28	40.1363	20.0697	225	21	28	40	28	30	36	26	33	37	40
Depression	2		female	44	364	29.66	2.35	44.93	0.0523036	8.1	2	1	2	3	17	20	51	40	0	20	25	45	50	0	60	26.4335	39.5612	248	7		42	42	44	37	39	38	37	43
Control	6	29.86	male	37	338.2	34.16	2.48	71.9	0.0344924	4.7	2	1	2	4	1	0	74	100	100	100	72	85	100	100	80	56.652	55.2688	307	47	45	40	42	49	47	47	49	34	48
Control	6	20.96	female	66	462.7	45.74	2.45	72.8	0.0336538	6.36	2	2	2	4	2	0	62	95	100	72	77	80	87.5	100	76	53.0338	53.7446	310	42	47	49	49	49	49	44	37	43	46
Control	6	21.22	female	33	327.8	22.35	2.16	72.01	0.0299958	4.55	1	1	2	6	0	0	76	100	100	100	77	60	50	100	76	57.5843	45.3264	309	44	41	44	41	48		40	42	49	49
Control	6	22.88	male	67	497.3	42.69	2.69	73.49	0.0366036	6.77	2	1	2	4	1	0	56	100	100	100	95	90	100	100	88	58.5863	57.8112	301	46	45	41	39	45	45	45	42	41	47
Control	6	22.46	female	49	336.2	25.34	2.16	83.67	0.0258157	4.02	1	2	2	3	1	0	51	95	100	100	62	45	100	100	72	54.9175	49.1805	211	29	29	32	27	30	35	32	29	28	34
Control	6	18.78	female	47	357.5	13.24	2.03	79.46	0.0255474	4.5	2	1	2	3	2	0	51	94.4444	100	62	72	75	87.5	100	88	49.4252	56.9252	284	41	32	34	35	42	39	41	42	42	49
Control	6	19.84	female	30	305.6	26.51	1.78	77.86	0.0228615	3.92	1	2	2	6	1	0	74	100	100	100	100	90	100	100	96	58.2247	59.93	329	45		43	48	49		49	49	47	49
Control	6	23.03	female	22	405.7	31.25	2.03	47.18	0.0430267	8.6	1	2	1	4	0	0	62	100	100	100	87	65	100	100	92	56.7618	56.1332	258	42	26	37	40			35	28	34	42
Control	6	21.78	female	40	231.7	51.71	1.98	71.82	0.0275689	3.23	1	1	1	4	0	0	72	100	100	100	100	80	100	100	88	59.067	56.6446	296	48	32	39	49			45	28	42	45
Control	6	22.6	female	25	386	32.15	2.69	62.98	0.042712	6.13	1	2	1	4	0	0	51	100	100	100	100	75	100	100	88	58.9981	56.0808	289	47	42	42	43			41	28	44	44
Control	6	23.18	female	45	924.2	37.95	3.53	61.92	0.057009	14.93	2	1	2	4	0	0	76
Control	6	24.97	male	38	301.9	36.78	2.9	85.12	0.0340695	3.55	1	1	1	3	2	0	65	100	100	100	90	75	100	100	96	56.7807	58.3164	299	35	46	43	47			47	45	41	41
Control	6	20.2	female	35	249.8	29.03	2.01	63.7	0.0315542	3.92	2	1	2	6	0	0	76	100	100	100	100	85	100	100	96	58.1558	59.3662	323	45	41	46	49	43		44	42	48	49
Control	6	36.75	male	76	373	28.05	2.43	56.52	0.0429936	6.6	2	2	2	4	8	5	76	65	50	74	72	55	100	66.6667	72	43.9749	51.7609	294	42	49	35	42	49	49	42	42	42	49
Control	6	26.12	female	71	458.6	27.35	2.64	51.7	0.0510638	8.87	2	2	2	4	3	3
Depression	3	31.83	female	48	645.1	47.45	2.68	58.73	0.0456326	10.98	1	2	1	3	28	20	61	35	0	22	10	5	25	0	32	26.8846	25.0322	154	8	43	12	42	42	43	23	8	29	32
Depression	1		female	57	393.3	226.35	1.74	35.03	0.0496717	11.23	2	2	2	4	39	31	74	60	50	22	25	5	0	100	8	35.7756	24.247	217	7	29	44	28	47	48	22	38	29	49
Depression	1		female	62	378.3	22.87	2.42	60.23	0.0401793	6.28	3	2	2	4	20	22	40	70	0	0	52	25	37.5	33.3333	44	32.4227	33.4721	261	26	38	42	40		39	36	31	33	45
Depression	1	24.61	female	67	395.4	36.33	2.87	81.69	0.0351328	4.84	2	2	2	4	18	12	73	95	0	100	45	20	25	0	36	52.557	18.2809	289	36	49	45	42	45	48	38	45	38	47
Depression	6		male	45	424.9	39.71	2.76	58.79	0.0469468	7.23	2	1	2	4	22	19	54	80	25	51	45	25	12.5	66.6667	44	41.0262	30.8818	217	31	22	41	12	30	36	28	29	34	42
Depression	1		female	52	255.1	31.12	1.6	52.57	0.0304356	4.85	1	2	1	4	29	24	40	70	25	100	12.0838	82	5	12.5	0	20	56.8981	194	27	20	26	30		47	23	22	25	41
Depression	1		female	45	600.1	31.68	2.94	62.57	0.0469874	9.59	2	2	2	6	17	21	74	50	100	72	45	15	37.5	0	36	50.729	21.2475	222	30	32	30	20	47	47	31	26	41	44
Depression	2	24.61	female	59	302.1	27.61	2.67	55.26	0.048317	5.47	2	2	2	4	37	22		40	0	22	32	10	25	0	28	31.0915	23.8436
Control	6	23.88	male	45	394.2	45.89	2.67	76.57	0.0348701	5.15	2	1	2	6	0	0
Control	6	23.67	male	38	297.7	63.36	2.15	64.58	0.033292	4.61	2	1	2	6	0	0
Depression	6		male	56	236.7	26.05	2.18	57.38	0.0379923	4.13	2	2	2	4	6	12		95	25	62	62	55	100	33.3333	96	43.0764	52.3251	248	25	36	23	42	47	41	36	42	35	45
